# Supplementary material for: Utilization of urea and expression profiles of related genes in the dinoflagellate Prorocentrum donghaiense
Source: PLoS One. 2017 Nov 8;12(11):e0187837. doi: 10.1371/journal.pone.0187837 (PMC5678928; doi:10.1371/journal.pone.0187837)
Supplement: S1 File — (ZIP) [file pone.0187837.s001.zip]

Archive with 5 entries (4 files):
- Supplemental information-Sequences are from transcriptome data of P. donghaiense sequenced using illumina (unpubl)/Urea active transporter (PdUT).fas
- Supplemental information-Sequences are from transcriptome data of P. donghaiense sequenced using illumina (unpubl)/Urease (PdURE).fas
- Supplemental information-Sequences are from transcriptome data of P. donghaiense sequenced using illumina (unpubl)/high-affinity nickel transport protein (PdNiT).fas
- Supplemental information-Sequences are from transcriptome data of P. donghaiense sequenced using illumina (unpubl)/nitrate transporter (PdNRT).fas
- Supplemental information-Sequences are from transcriptome data of P. donghaiense sequenced using illumina (unpubl)/
