# Supplementary material for: Utilization of urea and expression profiles of related genes in the dinoflagellate Prorocentrum donghaiense
Source: PLoS One. 2017 Nov 8;12(11):e0187837. doi: 10.1371/journal.pone.0187837 (PMC5678928; doi:10.1371/journal.pone.0187837)
Supplement: S1 File — (ZIP) [file pone.0187837.s001.zip › Supplemental information-Sequences are from transcriptome data of P. donghaiense sequenced using illumina (unpubl)/Urea active transporter (PdUT).fas]

>comp98648_c1; Length=2568bp
CATCGAGATGGAGGTCAACAAGGTCAACCAGGAGCTCGGCGAGATCGGTGGCGTGTTCGTGTCGAAGCAGCCATCGGACA
CCGACATGGGCGCCAAGGCGCCGAAGACCATCCTGCTGAAGGGCGTCTTCTACGGCAAGGTGGTCTGAGGTCGCACGTTG
CCAGCATGACATCCCCTGTACTGTGTGATCCGAGGGATAGGGACCTGATGGGGGAGGGAGGGGGGGTGTGGTACTGGTGG
TGAGAACGGGGCTGCGAGGTTTTTTTCAGTCTCGCGCGTGTGGGCGCGAGGCATTCGCAGGTTTTTATGGATCCCGCGCG
TGCGGGCGCAAGGTCCTCTCGGGCGCGCGCTTCTTCACAGCACCTCCCCCTCCCTCCCGTCTCCTCTCTCTCCTCCCTCC
TCCCCTATCAGCACTCGCGTCCTCCCTCAAATATCGGTCTCGTTCTTTGCTGGCTCCGCCTTCTCCGCCTTCTTCTTCCC
CAGCATGAACATGAAGACGCCGAGGATGGATTCCCTGGACTCGTACAGCGGGAGGGAGATGATGGAGATGGTCGCGGTGA
AGGCCCAGGCGACGCTGATGAAGACCCAGAAGGCCCAATAGTCCTTGGTGAAGACGCCGGCCGGGATCGAGAGGAGGGGC
CACACGATGACCATCAGGATGGTGAAGCCCCAGCCCCACTTTTGGATCCACGCCTTGGCCTCTGCCAGGAACTCCGGGCT
GTAGTCGGCCTCGTCCAGGCCAGACCGGTCGTCCTCCATCATCTCAATCTGCCCCATCGACTCGAAATCGTAGTTCTGCG
GGCTGGCGAGGGAGAAGCCCGCGTGGATCAGCGCGGAGGAGCCCAGCGCCACAATGTTGCCCCCCAGGTTCGGGTTCAGG
GTGCCGAGATTGTCCACCGTGATCTCGCCGAACTCAACCTGGCAGATGATCAGCCAGGTGGCCAGCGCGAGAATCATTCC
GCCCCACGCAGCCACGATGGCACCGGTGGCATTGGCGTCCTTCCACATCAGGACGTTCCACAGGGGCACCACGGCGGAGC
CGATGGCGTTGCCCATGAACTGGTACACCCAGCCCAAGTTCAAGCCCATGTGGTTCAGGGCCACGCCGAGGGCACCCATG
GCGAGCCCGAAGACCACGATGACGACGCGGGAGATCATGAGGATCTGCGAGCCGGTCGCATTCGGGTTGATGTACCGCCT
GTACACGTCGTAGCAGATCAGGGAGGAGACCGCAATGCCCTCCGCGGAGCCGGTGGACGTGATGGCCATGAAGAGCATGG
TGGCCATCATCACGGCCCCGAAGTCCCCGAAGAGGTGCACGGCCGTGGCTGGCGGCACCAGGCCAGAGCCGGCCTCGCCC
GCGGTGATGGGCAGGCCGAGCGCCACGCCGGCCAGACCCAGGGAGGTAGCCAGCGCGAACGGGATGGTGAACCACACCAG
GCCGCCGAGCAGGTAGCCCTTGTGCGCGCTGGCCGGCTTCGCTGCGATGGCGGACTGCCAGTAGGACTGGTCCACGAACA
CGGTGCCGAAATTGCCGACGATGTTGATGATGCCGAACTTGAGGCCGCCCAGCGAAAGCATCGTGACGTACGAGCCATCG
TTGTTGTCGGCCACCGGGCCGCACGAGTAGGTCCCCGCCTCGTAGAAGGTGGTCGAAGAGGTCCCGTCTGTCGAGAACCG
CGCCTCGCAGTCCGACACGGCAAAGCCCGAGATCGCCTGAAGGTTCTCGTAGATGAGATCCGAGGAATACTCCTTGACGT
ACACGGTGTATACGCAGACCACCAGGACCAAGAAGATGATCGCCGTGTGCAGGTAGGAGGCCATGAAAGTGGCCTTCAGG
CCGCCGGCCGCCGTGTACAGGATCACGCCCCACGGGATGAGGAAGGATGCAAGGTCGGTGTCCACGCCCGTCAGCGCGTT
CACGGTGGCGGCGCCGCCCAGCAGCAGCATCGACGTCACGATCACGTTGGCCACCAGGCAGAAGAAGATGAAGGTCAAGT
GCGCGGCCTTGCCCCAGCGCACGTACACCAACTCGCAGACCGTGTGGCACGTCCGCGCGCGCCTCTTCAACTCGATGGCG
AGGATGCCGAACAGGAGCACCTGGATGGTGGCGCCGCTGGCGTACCAGAACGGGCCAGACACGCCGTAATTCCAGGCCAC
GTTAGAGGACTGCAGCAGCGTAGCAGCCCAGGTCCACTGCGACACGATGCCGACGCTGTGAGCCCCGTCTTCACATTCCT
GCCGGCGGTGTTGAAGAACTCCGAGGTGATCACGGTGCCGTTGGCGAGCTTGTCCATGTACACCATGACGGTCGTAAACA
GCGAGAAGAATGCGCCGAAGCCCAGGACGATCGCGTAGCCAGCTGCCTCTGGGAGCGGCGGGGTGCCTCCAAAGAAACTC
TCCTTGCCCACGTACTCGTCAGGCATAGCGCCTGCCATGCCTACACTCGAGGTGCACTGGCCCGTGGGGAGCCCTCTGGG
ACGTCAGTCTTCCGACCGCCTGGCCCCTGACTTGATGTCAGCCCTCGAACCAAAAAAATGCTTGAGCCAGATCTTACCGA
CGGTTAC
