# Supplementary material for: Utilization of urea and expression profiles of related genes in the dinoflagellate Prorocentrum donghaiense
Source: PLoS One. 2017 Nov 8;12(11):e0187837. doi: 10.1371/journal.pone.0187837 (PMC5678928; doi:10.1371/journal.pone.0187837)
Supplement: S1 File — (ZIP) [file pone.0187837.s001.zip › Supplemental information-Sequences are from transcriptome data of P. donghaiense sequenced using illumina (unpubl)/Urease (PdURE).fas]

>comp200938_c0; Length=2811bp
GGAGGAGGAGGTGGAGGAGGAAGAACAGCCCTGCCCCCTCCTGCGCGCGCTGTCGACGCACCCCGAGGCCGACGTTCGGC
CCGGCCGAGGCGCGCGGCGAGCGGCGTGGCAGGCCCCTAGAAGAGGAAGTACTTGCGGGCGAGGGGCAGCGACTTAGCCG
GTTCGCAGGTGAGGTGCTCCCCGTCGGCGGTGACCTCGAAGGTCTCCGGGTCCACCTTGAGGTCCGGGGTGGCGTCGTTG
AGCACCATGTCCTTCTTTCCGATGCCCCTCGTCCCACGGACGGCCTCGACCACCTTCTCGAGCCCGTAGCGCTGGCGCAC
GTTACCGTCGGCGGCGGCCTTCGACACGAAGGTGACGCATGCGGGTCCCACTGCTTTGCCATAAGCGCCGAACATCGGCC
GCATGAGCACCGGCTGCGGCGTGGGGATGGAGGCGTTCGGGTCCCCCATCTGCGCCCACGCGATGGTGCCCCCTTTTATG
ACCATCTCGGGCTTTGCGCCGAACATGGCGGGCTGCCAGAGGCAGATGTCGGCCAGCTTCCCCACCTCCAGGCTGCCGAT
CAGGTGCGACATGCCGTGCGCAATGGCGGGGTTGATGGTGTATTTGGCGACGTACCTCTTGATTCGGGTGTTGTCACTGC
CTATGCTGTCCTCCGGCAGGGCGCCGCGCTGCTCCTTCATCTTCGCGGCGGTCTGCCACGTGCGCGTGATGACCTCGCCG
ATGCGGCCCATAGCCTGCGAATCCGAGGAGATGATGGATATGGCTCCCATGTCGTGGAGGATGTCCTCTGCCGCGATGGT
CTCGCCGCGGATCCTGGACTCCGCGAAGGCGACGTCCTCCGGGATGTTCTTGCTGAGGTGGTGGCAGACCATCAGCATGT
CCAAGTGCTCGTCGATCGTGTTCACGGTGAAAGGACGGGTCGGATTGGTGGAGGACGGCAAGACGTTCGGCAGGCCGCAC
ACCTTGATGATGTCGGGCGCGTGCCCGCCTCCGGCGCCCTCGGAGTGGTATGTGTGGATCGTGCGGCCCTTCATGGCGGC
TATGGAGTCGTCGATGAATCCGGACTCGTTGATGGTGTCCGTGTGGATCGTGATCGCAACGTCGTTCTCGTCCGCGAAGC
CGAGCGCGTTGTCGATTACGCCTGGGGTCGTGCCCCAGTCCTCGTGCAGCTTCAGCCCCGCGGCCCCGGCCTCGATGACT
TCCGACAGGCCCCCGCGCTCGCACGTGTTGCCCTTCCCCGAGAAGCCGAAGTTCAGCGGCATCGCGTCCGTCGCCTGCAG
CATCATCTGCACCTGGCTCGGCGACGGGGTGCACGTTGTCGCGTTGGTGCCGGTGGCGGGCCCGGTGCCGCCGCCGTACA
TCGTTGTCAGCCCCGACGCGATGGCATCGTCGACCTGCTGCGGGCAGATGAAGTGGATGTGCATGTCCAGGCCCCCTGCG
GTGGCGATCATCTTCTCGCCCGCGATCGCCTCCGTGGTGACGCCGACGGTCATGCCGGGGGTCACGCCCTCCATGACGTC
GGGGTTCCCGGCTTTGCCGACGCCCACGATGCGGCTGCCTTTGATGCCAATGTCGGCCTTGACGATGCCAAGCTTGGCAT
CGATGATCAAGGCGTTGGTGATGACGACGTCGAGGGCGTCAGCGGCGCTGATGCCGCCAGCCTGACCCATCCCCTCGCGG
AGCACCTTGCCCCCCCCGAACTTGCACTCGTCGCCGTAGACGGTGAGGTCCTTCTCAACCTTTGCGAGGAGGTTCGTGTC
TCCGAGCCGAACGCTGTCCCCGGCAGTTGGTCCAAACAAATCGGCGTAGTGCTCCCGCGACATGACCAGCGGGCTTCCAG
CAACCGTCTCGCTGGTCTCCCTGTTGCCGAAGCCGCCGGCCACCACGCGCTCCATCACCTCCGGCAGCCTCTCGGGGCTC
GCCACGCCGTCCACCAGCCGGTTGCCGGAGACCACGCGCCTGCTGCCAGCGATCTCCACGAGCGTCACCGCCTTGGAGTC
TCCGGGCTCGAAGCGGATGGAGGACCCAGACGGCACGTTGAGGCGACAGCCGTAGGACTTGGCGCGGTCGAAGACGAGTG
CCGGGTTCGTCTCGATGAAGTGGTAGTGGGAGCCCACCTGGATGGGGCGGTCGCCCGTGTTCGTGACCTCGAGCTCAACA
AGGCGGCGGCCCTTGTTCAGCTCGATACCCTCGGCGTCCTCGACGAGGACCTCGCCGGGCACCTCGCCGTCGTCCACGGC
GTCCCCGAAGGCGGACAGCTCCGGCTCGGGCAGGAAGGAGCCCTTCAGCGCGAGGGACATGTCGCCGTTCAGCGCCGAGA
CTGGCGAATGCACTGTCAGCAGCTTCGTGCCGTCCGCGAAGGTGGCCTCGATCTGCACCTCGTGCAGGAGCTGGGCGACG
CCAGGCAGCACTTGTCGGCGGCCCAGCAGCTGCTTGCCTATGTCCATGAGGGCGAACACGGACTCGCCGTCACGGATGAA
CTCCATCATCTGGCTGGCGATGAGCGCCACGGCCTCGGGATGGTTCAGCCGGAGCCCGCGGGCCAAGCGCCGCTGGGCCA
GCTGGCCGGCCTGCGAGAGCCGCAGGTGGTCCAGCTCCCGCGGGGTCAGCTTCATCCCCCGGCTTTGCGAGGCGAGCGCC
GGCAACGCCTGCCAGCCCCGCGGCGCCCCGCGCGCGGCGAGCCGCGCATGGGACCCCGCGGCGCGGCCGACGAGCGCGCG
CATCTCCAGCCCAGGGGCGGCCTGGCGCGGCCTGGCCCGGCCCGGAGGCGGGGTCGCCGCGCGCCCGGGGGGGGCTCGCG
GTCGTCTCCAG
