# Supplementary material for: Utilization of urea and expression profiles of related genes in the dinoflagellate Prorocentrum donghaiense
Source: PLoS One. 2017 Nov 8;12(11):e0187837. doi: 10.1371/journal.pone.0187837 (PMC5678928; doi:10.1371/journal.pone.0187837)
Supplement: S1 File — (ZIP) [file pone.0187837.s001.zip › Supplemental information-Sequences are from transcriptome data of P. donghaiense sequenced using illumina (unpubl)/nitrate transporter (PdNRT).fas]

>comp56522_c1; length=759bp
CTTCATGACCAAGGACGTCGGGGTAGTTCCCGCGATTCTCGTCCTCGCCGTATTCTCGATCTTCGTCAACATGTCCGAGG
GCACCTCGTATGGCATTGTGCCTTACATGATCCCCCAAGAATTGCCAGTTGTGTCAGCCATGGTAGGGGCAGGTGGTACT
TTAGGAGCGCCGCTTGCTCTGAACCTATTGTTCCGAAACTTTGACAATTTTCTCTCCTTCAAGCTTTACGCGGGCTATGT
GATGTTTTGGGCCCTGACGGTCCTGCTCATGCGATGGGACGAGCACGGGTCAATGTTCAGTGGACCCAAGGTGAATGCCC
AGAGCGCCTGAACCTTCGAACAGACGGGAGCGATGCGATTCGCGATTCACCTCCCAAGTCACAGGCTCCTTTGAACGGAG
CGAAGCCGTCGCTGCCGAGCACAGCCGCATTAACACGCGGTGCTCTTGGCAGTGGTAGTATTGAGAGCCAACCTTGGCGG
TGTACCCTTAGCCTCATCCCCTCCTCTGCCCCCGGAGTCTCACAGTTTGGTGAGGTAATTAGTTTAGGTCTTGTGTAGCC
CCGCCCGTCCTGCAGGAGGCATGTACCACGAAGTCCGTTTTTCTTTTTCAGGGGCGAGGGTGCGTGTCTGGAGGGCCGCC
TCTCACCCCGCGCTGTGCCGCGACCCAAGGTCAGGCCACCCCCAGGACCAGGAGGCCCCGGCGTGCCTGGCCTCAGCGTA
GCCCACGGTCGAGTCGCGACACATGGATTTGTAGAAAAA
